# Supplementary material for: Short-term paleogeographic reorganizations and climate events shaped diversification of North American freshwater gastropods over deep time
Source: Sci Rep. 2022 Sep 16;12:15572. doi: 10.1038/s41598-022-19759-4 (PMC9481594; doi:10.1038/s41598-022-19759-4)
Supplement: Supplementary file 2 — Supplementary Table 1. [file 41598_2022_19759_MOESM2_ESM.xlsx]

## Sheet: Tabelle1
Replicate	Parameter	Marginal likelihood	Marginal likelihood (speciation rate)	Marginal likelihood (extinction rate)	Bayes factor	Bayes factor (speciation rate)	Bayes factor (extinction rate)
1	Constant	-1678.26	-875.228	-803.03	-29.51	-18.04	-11.47
1	Diversity	-1680.45	-875.693	-804.756	-33.892	-18.97	-14.922
1	Global temperature	-1678.81	-874.187	-804.623	-30.614	-15.958	-14.656
1	Regional temperature	-1663.5	-866.208	-797.295	0	0	0
1	SDI	-1704.25	-901.874	-802.376	-81.494	-71.332	-10.162
2	Constant	-1652.65	-863.384	-789.272	-10.594	-2.232	-8.624
2	Diversity	-1655.62	-864.502	-791.115	-16.516	-4.468	-12.31
2	Global temperature	-2148.11	-1357.5	-790.606	-1001.5	-990.472	-11.292
2	Regional temperature	-1661.56	-876.602	-784.96	-28.408	-28.668	0
2	SDI	-1647.36	-862.268	-785.09	0	0	-0.26
3	Constant	-1694.04	-892.008	-802.033	0	-21.824	0
3	Diversity	-1696.9	-893.682	-803.22	-5.722	-25.172	-2.374
3	Global temperature	-1746.52	-940.767	-805.749	-104.95	-119.342	-7.432
3	Regional temperature	-2038.09	-881.096	-1156.99	-688.09	0	-709.914
3	SDI	-2981.51	-1703.09	-1278.42	-2574.93	-1643.98	-952.776
4	Constant	-2528.52	-1331.4	-1197.12	-1634.38	-866.084	-782.524
4	Diversity	-1717.98	-902.615	-815.367	-13.3	-8.514	-19.012
4	Global temperature	-1711.33	-898.358	-812.973	0	0	-14.224
4	Regional temperature	-1742.14	-908.036	-834.104	-61.618	-19.356	-56.486
4	SDI	-1857.26	-1051.4	-805.861	-291.866	-306.09	0
5	Constant	-1708.47	-894.524	-813.948	-35.49	-32.756	-10.768
5	Diversity	-1713.22	-895.905	-817.32	-44.996	-35.518	-17.512
5	Global temperature	-2629.45	-1378.77	-1250.68	-1877.44	-1001.25	-884.226
5	Regional temperature	-1690.73	-882.162	-808.564	0	-8.032	0
5	SDI	-1714.78	-878.146	-836.631	-48.1	0	-56.134
6	Constant	-1688.76	-887.903	-800.856	-33.568	-24.61	-8.958
6	Diversity	-1690.93	-889.205	-801.723	-37.906	-27.214	-10.692
6	Global temperature	-1754.2	-906.337	-847.863	-164.45	-61.478	-102.972
6	Regional temperature	-1671.97	-875.598	-796.377	0	0	0
6	SDI	-2485.82	-1285.41	-1200.41	-1627.69	-819.618	-808.07
7	Constant	-1688.15	-884.372	-803.779	0	-15.926	0
7	Diversity	-1689.82	-885.105	-804.713	-3.332	-17.392	-1.868
7	Global temperature	-2742.5	-1553.38	-1189.13	-2108.7	-1353.93	-770.698
7	Regional temperature	-1712.09	-905.353	-806.739	-47.88	-57.888	-5.92
7	SDI	-2072.68	-876.409	-1196.27	-769.054	0	-784.984
8	Constant	-1684.97	-882.51	-802.46	-2.836	-5.016	-10.604
8	Diversity	-2492.93	-1305.16	-1187.78	-1618.76	-850.314	-781.234
8	Global temperature	-1683.55	-880.002	-803.55	0	0	-12.784
8	Regional temperature	-2798.81	-1340.62	-1458.18	-2230.51	-921.242	-1322.05
8	SDI	-1743.44	-946.282	-797.158	-119.774	-132.56	0
9	Constant	-1712.31	-902.947	-809.361	0	0	-15.674
9	Diversity	-1714.17	-903.849	-810.321	-3.724	-1.804	-17.594
9	Global temperature	-1716.95	-904.298	-812.652	-9.286	-2.702	-22.256
9	Regional temperature	-2518.39	-1325.65	-1192.73	-1612.16	-845.412	-782.418
9	SDI	-1850.93	-1049.4	-801.524	-277.238	-292.912	0
10	Constant	-1701.72	-892.394	-809.331	-22.39	-11.514	-10.876
10	Diversity	-1704.75	-893.848	-810.901	-28.438	-14.422	-14.016
10	Global temperature	-2528.28	-1318.5	-1209.78	-1675.51	-863.734	-811.778
10	Regional temperature	-1690.53	-886.637	-803.893	0	0	0
10	SDI	-1965.78	-899.446	-1066.33	-550.492	-25.618	-524.874
11	Constant	-1688.69	-880.371	-808.318	-17.912	-16.416	-3.808
11	Diversity	-1940.53	-880.8	-1059.73	-521.588	-17.274	-506.626
11	Global temperature	-1696.54	-881.955	-814.583	-33.61	-19.584	-16.338
11	Regional temperature	-1679.73	-873.32	-806.414	0	-2.314	0
11	SDI	-1743.48	-872.163	-871.315	-127.49	0	-129.802
12	Constant	-1653.03	-861.509	-791.521	-26.148	-16.766	-9.382
12	Diversity	-1654.86	-862.572	-792.287	-29.806	-18.892	-10.914
12	Global temperature	-1657.68	-864.056	-793.623	-35.446	-21.86	-13.586
12	Regional temperature	-1639.96	-853.126	-786.83	0	0	0
12	SDI	-2528.04	-1366.27	-1161.78	-1776.18	-1026.29	-749.89
13	Constant	-1702.74	-894.2	-808.537	-45.52	-35.052	-10.466
13	Diversity	-1708.17	-895.291	-812.88	-56.384	-37.234	-19.152
13	Global temperature	-2561.62	-1364.84	-1196.78	-1763.29	-976.332	-786.954
13	Regional temperature	-1682.69	-879.135	-803.556	-5.428	-4.922	-0.504
13	SDI	-1679.98	-876.674	-803.304	0	0	0
14	Constant	-1678.09	-875.911	-802.175	-30.946	-16.926	-14.018
14	Diversity	-1680.1	-876.769	-803.329	-34.97	-18.642	-16.326
14	Global temperature	-1681.61	-877.474	-804.135	-37.992	-20.052	-17.938
14	Regional temperature	-3148.39	-1276.75	-1871.64	-2971.56	-818.604	-2152.95
14	SDI	-1662.61	-867.448	-795.166	0	0	0
15	Constant	-1672.2	-873.908	-798.291	-5.486	-1.056	-4.43
15	Diversity	-1674.11	-874.914	-799.191	-9.3	-3.068	-6.23
15	Global temperature	-1758	-874.115	-883.889	-177.096	-1.47	-175.626
15	Regional temperature	-2132.45	-945.45	-1187	-925.988	-144.14	-781.848
15	SDI	-1669.46	-873.38	-796.076	0	0	0
16	Constant	-1703.55	-893.099	-810.454	-55.428	-37.65	-17.78
16	Diversity	-1708.36	-896.647	-811.712	-65.042	-44.746	-20.296
16	Global temperature	-1705.32	-893.11	-812.205	-58.954	-37.672	-21.282
16	Regional temperature	-1675.84	-874.274	-801.564	0	0	0
16	SDI	-1959.85	-876.947	-1082.91	-568.03	-5.346	-562.684
17	Constant	-1667.95	-870.642	-797.31	-17.056	-6.44	-10.616
17	Diversity	-1670.05	-871.944	-798.108	-21.256	-9.044	-12.212
17	Global temperature	-1707.56	-880.314	-827.242	-96.264	-25.784	-70.48
17	Regional temperature	-1659.42	-867.422	-792.002	0	0	0
17	SDI	-2448.19	-1271.19	-1177	-1577.54	-807.542	-769.994
18	Constant	-1689.19	-888.609	-800.582	-39.832	-29.696	-10.136
18	Diversity	-1691.12	-889.311	-801.814	-43.7	-31.1	-12.6
18	Global temperature	-1689.31	-887.115	-802.192	-40.064	-26.708	-13.356
18	Regional temperature	-2471.18	-1287.98	-1183.2	-1603.8	-828.436	-775.366
18	SDI	-1669.28	-873.761	-795.514	0	0	0
19	Constant	-1668.52	-872.157	-796.359	-39.522	-27.93	-11.592
19	Diversity	-1669.15	-872.362	-796.788	-40.79	-28.34	-12.45
19	Global temperature	-2469.68	-1290.06	-1179.62	-1641.85	-863.728	-778.118
19	Regional temperature	-1762.97	-914.5	-848.47	-228.43	-112.616	-115.814
19	SDI	-1648.76	-858.192	-790.563	0	0	0
20	Constant	-1666.93	-872.912	-794.015	0	-12.398	0
20	Diversity	-1668.92	-873.948	-794.976	-3.992	-14.47	-1.922
20	Global temperature	-1667.5	-872.719	-794.78	-1.14	-12.012	-1.53
20	Regional temperature	-1820.95	-866.713	-954.235	-308.04	0	-320.44
20	SDI	-2439.07	-1267.97	-1171.11	-1544.29	-802.508	-754.186
21	Constant	-1690.57	-881.868	-808.699	-2.186	-21.872	0
21	Diversity	-1693.11	-882.987	-810.123	-7.272	-24.11	-2.848
21	Global temperature	-1691.61	-882.598	-809.011	-4.27	-23.332	-0.624
21	Regional temperature	-1689.47	-870.932	-818.542	0	0	-19.686
21	SDI	-3260.76	-1274.01	-1986.75	-3142.57	-806.158	-2356.1
22	Constant	-1703.82	-895.239	-808.582	-44.322	-32.534	-11.784
22	Diversity	-1704.85	-895.845	-809.001	-46.37	-33.746	-12.622
22	Global temperature	-4054.28	-1316.92	-2737.36	-4745.24	-875.896	-3869.34
22	Regional temperature	-1681.66	-878.972	-802.69	0	0	0
22	SDI	-1798.69	-969.187	-829.504	-234.06	-180.43	-53.628
23	Constant	-1680.1	-883.247	-796.854	0	-32.332	0
23	Diversity	-1683.57	-884.676	-798.892	-6.934	-35.19	-4.076
23	Global temperature	-1680.23	-881.704	-798.529	-0.266	-29.246	-3.35
23	Regional temperature	-1746.93	-867.081	-879.85	-133.66	0	-165.992
23	SDI	-2478.31	-1309.57	-1168.75	-1596.42	-884.968	-743.784
24	Constant	-1674.81	-879.519	-795.287	-36.904	-31.93	-4.972
24	Diversity	-2579.4	-1301.23	-1278.18	-1846.1	-875.35	-970.75
24	Global temperature	-1679.99	-877.633	-802.355	-47.266	-28.158	-19.108
24	Regional temperature	-1984.41	-1190.42	-793.992	-656.116	-653.734	-2.382
24	SDI	-1656.36	-863.554	-792.801	0	0	0
25	Constant	-1699.97	-887.85	-812.121	-29.336	-28.074	-9.808
25	Diversity	-1702.95	-888.821	-814.125	-35.286	-30.016	-13.816
25	Global temperature	-1700.18	-886.578	-813.6	-29.75	-25.53	-12.766
25	Regional temperature	-1685.33	-878.115	-807.217	-0.058	-8.604	0
25	SDI	-1685.3	-873.813	-811.49	0	0	-8.546
26	Constant	-1677.69	-879.134	-798.558	0	-3.078	0
26	Diversity	-1679.33	-879.622	-799.704	-3.268	-4.054	-2.292
26	Global temperature	-1678.65	-877.595	-801.06	-1.926	0	-5.004
26	Regional temperature	-1724.84	-886.902	-837.933	-94.286	-18.614	-78.75
26	SDI	-2501.47	-1273.15	-1228.33	-1647.57	-791.102	-859.542
27	Constant	-1680.17	-877.745	-802.429	-45.454	-30.232	-15.222
27	Diversity	-1683.85	-878.48	-805.371	-52.808	-31.702	-21.106
27	Global temperature	-1769.06	-964.351	-804.71	-223.228	-203.444	-19.784
27	Regional temperature	-1657.45	-862.629	-794.818	0	0	0
27	SDI	-1675.48	-864.391	-811.089	-36.066	-3.524	-32.542
28	Constant	-1687.42	-880.338	-807.08	-44.546	-32.606	-16.226
28	Diversity	-1688.89	-880.867	-808.023	-47.49	-33.664	-18.112
28	Global temperature	-1689.89	-880.528	-809.365	-49.496	-32.986	-20.796
28	Regional temperature	-1665.14	-866.178	-798.967	0	-4.286	0
28	SDI	-1672.35	-864.035	-808.318	-14.416	0	-18.702
29	Constant	-1661.39	-869.333	-792.054	-27.808	-20.466	-9.374
29	Diversity	-1664.49	-871.109	-793.385	-34.022	-24.018	-12.036
29	Global temperature	-1666.47	-872.11	-794.365	-37.984	-26.02	-13.996
29	Regional temperature	-1647.48	-859.1	-788.383	0	0	-2.032
29	SDI	-1660.48	-873.112	-787.367	-25.992	-28.024	0
30	Constant	-1646.62	-864.695	-781.923	-12.582	-28.248	0
30	Diversity	-1648.45	-866.038	-782.413	-16.248	-30.934	-0.98
30	Global temperature	-1650.86	-865.11	-785.748	-21.062	-29.078	-7.65
30	Regional temperature	-1640.33	-854.783	-785.545	0	-8.424	-7.244
30	SDI	-1702.7	-850.571	-852.126	-124.738	0	-140.406
31	Constant	-1691	-886.241	-804.763	-18.73	-9.74	-8.99
31	Diversity	-1723.14	-916.734	-806.405	-83	-70.726	-12.274
31	Global temperature	-2504.33	-1312.8	-1191.53	-1645.37	-862.858	-782.516
31	Regional temperature	-1681.64	-881.371	-800.268	0	0	0
31	SDI	-2609.99	-1275.65	-1334.35	-1856.71	-788.556	-1068.16
32	Constant	-1702.38	-894.981	-807.397	-42.67	-33.778	-8.892
32	Diversity	-1704.06	-895.435	-808.62	-46.024	-34.686	-11.338
32	Global temperature	-1703.55	-894.121	-809.424	-45.004	-32.058	-12.946
32	Regional temperature	-1681.04	-878.092	-802.951	0	0	0
32	SDI	-1694.59	-880.085	-814.5	-27.084	-3.986	-23.098
33	Constant	-1655.06	-865.484	-789.572	-30.762	-18.522	-12.238
33	Diversity	-1658.02	-867.172	-790.851	-36.696	-21.898	-14.796
33	Global temperature	-1675.87	-862.8	-813.067	-72.384	-13.154	-59.228
33	Regional temperature	-1639.67	-856.223	-783.453	0	0	0
33	SDI	-2892.72	-1316.53	-1576.19	-2506.09	-920.614	-1585.47
34	Constant	-1674.2	-879.024	-795.177	-12.58	-14.432	0
34	Diversity	-1675.3	-879.564	-795.734	-14.772	-15.512	-1.114
34	Global temperature	-2841.37	-1524.78	-1316.59	-2346.92	-1305.94	-1042.83
34	Regional temperature	-1667.91	-871.808	-796.103	0	0	-1.852
34	SDI	-1682.05	-874.301	-807.747	-28.276	-4.986	-25.14
35	Constant	-1681.7	-882.497	-799.201	-18.036	-15.184	-2.852
35	Diversity	-1685.78	-882.859	-802.923	-26.204	-15.908	-10.296
35	Global temperature	-3559.5	-2375.76	-1183.74	-3773.65	-3001.71	-771.932
35	Regional temperature	-1672.68	-874.905	-797.775	0	0	0
35	SDI	-4857.42	-1267.61	-3589.81	-6369.48	-785.41	-5584.07
36	Constant	-1676.47	-878.096	-798.377	0	0	0
36	Diversity	-1679.11	-879.661	-799.444	-5.264	-3.13	-2.134
36	Global temperature	-1922.73	-881.988	-1040.74	-492.518	-7.784	-484.734
36	Regional temperature	-2728.59	-1296.26	-1432.34	-2104.24	-836.324	-1267.92
36	SDI	-2585.99	-1287.39	-1298.6	-1819.04	-818.594	-1000.45
37	Constant	-1695.27	-886.253	-809.016	-38.52	-33.522	-11.548
37	Diversity	-1698.86	-887.931	-810.927	-45.698	-36.878	-15.37
37	Global temperature	-1695.73	-884.752	-810.981	-39.448	-30.52	-15.478
37	Regional temperature	-1676.01	-872.767	-803.242	0	-6.55	0
37	SDI	-1684	-869.492	-814.511	-15.988	0	-22.538
38	Constant	-1715.83	-898.202	-817.632	-33.566	-13.138	-20.428
38	Diversity	-1714.78	-897.19	-817.593	-31.464	-11.114	-20.35
38	Global temperature	-1714.43	-895.993	-818.439	-30.76	-8.72	-22.042
38	Regional temperature	-1699.05	-891.633	-807.418	0	0	0
38	SDI	-3959.98	-1745.46	-2214.52	-4521.87	-1707.66	-2814.21
39	Constant	-1682.15	-880.023	-802.128	-8.768	0	-14.182
39	Diversity	-1684.18	-881.031	-803.146	-12.82	-2.016	-16.218
39	Global temperature	-1686.58	-880.714	-805.868	-17.63	-1.382	-21.662
39	Regional temperature	-1691.82	-894.933	-796.887	-28.106	-29.82	-3.7
39	SDI	-1677.77	-882.73	-795.037	0	-5.414	0
40	Constant	-1679.72	-880.163	-799.56	-46.914	-47.918	0
40	Diversity	-1681.77	-881.305	-800.46	-50.998	-50.202	-1.8
40	Global temperature	-2089.68	-880.998	-1208.68	-866.818	-49.588	-818.234
40	Regional temperature	-1675.23	-869.227	-806.006	-37.932	-26.046	-12.892
40	SDI	-1656.27	-856.204	-800.062	0	0	-1.004
41	Constant	-1696.28	-884.339	-811.945	0	0	0
41	Diversity	-1698.35	-885.347	-813.006	-4.138	-2.016	-2.122
41	Global temperature	-2134.28	-1317.89	-816.391	-875.99	-867.098	-8.892
41	Regional temperature	-1765.51	-906.21	-859.297	-138.446	-43.742	-94.704
41	SDI	-2533.68	-1281.01	-1252.67	-1674.79	-793.332	-881.456
42	Constant	-1671.67	-873.553	-798.121	-12.392	0	-13.104
42	Diversity	-1676.77	-877.692	-799.073	-22.574	-8.278	-15.008
42	Global temperature	-1677.09	-877.314	-799.775	-23.222	-7.522	-16.412
42	Regional temperature	-3525.49	-2323.39	-1202.1	-3720.02	-2899.67	-821.06
42	SDI	-1665.48	-873.909	-791.569	0	-0.712	0
43	Constant	-1680.24	-878.866	-801.374	0	0	0
43	Diversity	-2485.71	-1300.36	-1185.35	-1610.94	-842.98	-767.96
43	Global temperature	-1687.86	-884.842	-803.022	-15.246	-11.952	-3.296
43	Regional temperature	-2472.86	-1292.76	-1180.11	-1585.25	-827.782	-757.464
43	SDI	-3115.63	-1785.6	-1330.03	-2870.78	-1813.47	-1057.31
44	Constant	-1697.69	-895.125	-802.567	-31.382	-26.362	-5.022
44	Diversity	-1701.58	-898.781	-802.801	-39.162	-33.674	-5.49
44	Global temperature	-1716.03	-896.274	-819.752	-68.05	-28.66	-39.392
44	Regional temperature	-1682	-881.944	-800.056	0	0	0
44	SDI	-1689.14	-884.289	-804.852	-14.28	-4.69	-9.592
45	Constant	-1702.94	-893.597	-809.344	-48.652	-35.296	-13.356
45	Diversity	-1705.9	-894.981	-810.92	-54.572	-38.064	-16.508
45	Global temperature	-1704.52	-893.278	-811.239	-51.806	-34.658	-17.146
45	Regional temperature	-2128.06	-1322.27	-805.797	-898.898	-892.636	-6.262
45	SDI	-1678.62	-875.949	-802.666	0	0	0
46	Constant	-1694.57	-885.134	-809.433	0	-3.928	0
46	Diversity	-3274.13	-1310.78	-1963.36	-3159.13	-855.212	-2307.85
46	Global temperature	-1739.01	-896.55	-842.459	-88.884	-26.76	-66.052
46	Regional temperature	-2162	-1340.56	-821.441	-934.866	-914.778	-24.016
46	SDI	-1723.86	-883.17	-840.687	-58.58	0	-62.508
47	Constant	-1669.36	-872.016	-797.344	-32.96	-31.14	-4.99
47	Diversity	-1672.34	-873.299	-799.039	-38.918	-33.706	-8.38
47	Global temperature	-1671.75	-872.347	-799.401	-37.734	-31.802	-9.104
47	Regional temperature	-1681.67	-886.82	-794.849	-57.578	-60.748	0
47	SDI	-1652.88	-856.446	-796.434	0	0	-3.17
48	Constant	-1677.41	-880.108	-797.303	0	-37.358	0
48	Diversity	-1682.57	-880.926	-801.641	-10.312	-38.994	-8.676
48	Global temperature	-2477.09	-1296.92	-1180.17	-1599.35	-870.982	-765.728
48	Regional temperature	-1890.25	-861.429	-1028.82	-425.676	0	-463.034
48	SDI	-2471.19	-1280	-1191.19	-1587.56	-837.146	-787.776
49	Constant	-1672.52	-870.76	-801.764	0	-0.33	-12.766
49	Diversity	-1674.11	-871.003	-803.107	-3.172	-0.816	-15.452
49	Global temperature	-1673.1	-870.595	-802.509	-1.16	0	-14.256
49	Regional temperature	-1678.79	-873.449	-805.339	-12.528	-5.708	-19.916
49	SDI	-1677.95	-882.567	-795.381	-10.848	-23.944	0
50	Constant	-1687.43	-886.493	-800.935	-16.644	-17.104	0
50	Diversity	-1689.67	-887.412	-802.26	-21.132	-18.942	-2.65
50	Global temperature	-1688.93	-885.686	-803.244	-19.648	-15.49	-4.618
50	Regional temperature	-1679.11	-877.941	-801.164	0	0	-0.458
50	SDI	-2690.23	-1294.3	-1395.93	-2022.24	-832.716	-1189.98
51	Constant	-1680.83	-874.672	-806.162	0	-2.112	0
51	Diversity	-1682.99	-876.05	-806.935	-4.304	-4.868	-1.546
51	Global temperature	-2039.31	-873.616	-1165.7	-716.96	0	-719.072
51	Regional temperature	-2715.04	-1519.27	-1195.78	-2068.42	-1291.3	-779.23
51	SDI	-4155.52	-1351.29	-2804.23	-4949.37	-955.342	-3996.14
52	Constant	-1682.15	-884.395	-797.76	-38.114	-31.678	-6.438
52	Diversity	-1684.74	-885.206	-799.53	-43.278	-33.3	-9.978
52	Global temperature	-1683.13	-881.8	-801.33	-40.066	-26.488	-13.578
52	Regional temperature	-1664.59	-868.863	-795.722	-2.978	-0.614	-2.362
52	SDI	-1663.1	-868.556	-794.541	0	0	0
53	Constant	-1685.03	-883.801	-801.225	-62.434	-50.458	-13.688
53	Diversity	-1686.77	-884.305	-802.463	-65.918	-51.466	-16.164
53	Global temperature	-1686.41	-884.074	-802.341	-65.212	-51.004	-15.92
53	Regional temperature	-1666.67	-872.292	-794.381	-25.73	-27.44	0
53	SDI	-1653.81	-858.572	-795.236	0	0	-1.71
54	Constant	-1669.03	-869.039	-799.989	-23.456	-16.296	-7.16
54	Diversity	-1668.97	-868.301	-800.671	-23.342	-14.82	-8.524
54	Global temperature	-1672.48	-869.722	-802.755	-30.354	-17.662	-12.692
54	Regional temperature	-1657.3	-860.891	-796.409	0	0	0
54	SDI	-2768.05	-1585.08	-1182.97	-2221.51	-1448.38	-773.126
55	Constant	-1687.54	-882.557	-804.987	-20.884	-8.448	-12.436
55	Diversity	-1707.13	-885.086	-822.046	-60.062	-13.506	-46.554
55	Global temperature	-2930.35	-1606.41	-1323.95	-2506.5	-1456.15	-1050.35
55	Regional temperature	-1747.15	-895.646	-851.504	-140.096	-34.626	-105.47
55	SDI	-1677.1	-878.333	-798.769	0	0	0
56	Constant	-1692.64	-886.062	-806.574	-42.55	-30.648	-11.902
56	Diversity	-1693.85	-886.409	-807.435	-44.968	-31.342	-13.624
56	Global temperature	-1697.07	-887.218	-809.856	-51.426	-32.96	-18.466
56	Regional temperature	-3005.66	-1818.78	-1186.87	-2668.59	-1896.09	-772.5
56	SDI	-1671.36	-870.738	-800.623	0	0	0
57	Constant	-1670.26	-869.693	-800.567	-55.066	-38.154	-16.912
57	Diversity	-1687.99	-870.512	-817.475	-90.52	-39.792	-50.728
57	Global temperature	-2469.73	-1284.49	-1185.24	-1654.01	-867.754	-786.26
57	Regional temperature	-1730.83	-936.593	-794.237	-176.206	-171.954	-4.252
57	SDI	-1642.73	-850.616	-792.111	0	0	0
58	Constant	-1692.39	-885.74	-806.652	-51.316	-45.54	-11.902
58	Diversity	-2500.6	-1308.5	-1192.1	-1667.73	-891.056	-782.794
58	Global temperature	-1798.68	-885.847	-912.836	-263.898	-45.754	-224.27
58	Regional temperature	-1674.9	-874.199	-800.701	-16.332	-22.458	0
58	SDI	-1666.73	-862.97	-803.764	0	0	-6.126
59	Constant	-1671.88	-876.22	-795.665	-32.8	-36.51	0
59	Diversity	-1676.24	-878.779	-797.461	-41.51	-41.628	-3.592
59	Global temperature	-1714.75	-916.772	-797.975	-118.524	-117.614	-4.62
59	Regional temperature	-1670.17	-866.198	-803.978	-29.38	-16.466	-16.626
59	SDI	-1655.48	-857.965	-797.52	0	0	-3.71
60	Constant	-1704.64	-900.424	-804.218	0	-5.184	0
60	Diversity	-1706.13	-901.319	-804.808	-2.97	-6.974	-1.18
60	Global temperature	-2472.8	-1176.72	-1296.08	-1536.31	-557.78	-983.72
60	Regional temperature	-1860.93	-897.832	-963.103	-312.586	0	-317.77
60	SDI	-2642.05	-1450.26	-1191.79	-1874.82	-1104.85	-775.152
61	Constant	-1693.76	-886.132	-807.628	0	0	0
61	Diversity	-1695.87	-886.965	-808.909	-4.228	-1.666	-2.562
61	Global temperature	-1697.78	-887.569	-810.208	-8.034	-2.874	-5.16
61	Regional temperature	-2607.49	-1285.87	-1321.62	-1827.45	-799.476	-1027.97
61	SDI	-2317.23	-1117.54	-1199.69	-1246.94	-462.814	-784.126
62	Constant	-1687.44	-884.32	-803.116	-16.216	-36.238	-6.298
62	Diversity	-1689.5	-885.17	-804.331	-20.344	-37.938	-8.728
62	Global temperature	-2498.51	-1309.56	-1188.95	-1638.37	-886.714	-777.976
62	Regional temperature	-1679.33	-879.361	-799.967	0	-26.32	0
62	SDI	-1757.26	-866.201	-891.055	-155.856	0	-182.176
63	Constant	-1702.31	-894.215	-808.094	-42.962	-36.45	-6.512
63	Diversity	-1734.04	-896.172	-837.863	-106.414	-40.364	-66.05
63	Global temperature	-1703.2	-893.507	-809.697	-44.752	-35.034	-9.718
63	Regional temperature	-3555.77	-1326.59	-2229.18	-3749.88	-901.204	-2848.67
63	SDI	-1680.83	-875.99	-804.838	0	0	0
64	Constant	-1676.37	-875.958	-800.406	-24.284	-52.96	0
64	Diversity	-1677.99	-876.661	-801.33	-27.536	-54.366	-1.848
64	Global temperature	-1721.35	-876.935	-844.411	-114.246	-54.914	-88.01
64	Regional temperature	-2473.05	-1287.28	-1185.77	-1617.66	-875.61	-770.73
64	SDI	-1664.22	-849.478	-814.745	0	0	-28.678
65	Constant	-1686.6	-883.374	-803.222	0	-2.18	0
65	Diversity	-1688.28	-883.958	-804.318	-3.362	-3.348	-2.192
65	Global temperature	-1696.29	-882.284	-814.009	-19.392	0	-21.574
65	Regional temperature	-3012.95	-1299.57	-1713.38	-2652.7	-834.574	-1820.31
65	SDI	-2453.49	-1277.88	-1175.61	-1533.79	-791.188	-744.784
66	Constant	-1676.87	-875.211	-801.661	-24.598	-32.994	-9.984
66	Diversity	-1679.15	-876.427	-802.723	-29.152	-35.426	-12.108
66	Global temperature	-1715.98	-904.217	-811.767	-102.822	-91.006	-30.196
66	Regional temperature	-1664.57	-867.904	-796.669	0	-18.38	0
66	SDI	-1678.77	-858.714	-820.055	-28.392	0	-46.772
67	Constant	-1686.93	-886.25	-800.683	0	0	-5.242
67	Diversity	-1689.54	-887.991	-801.551	-5.22	-3.482	-6.978
67	Global temperature	-1747.45	-888.402	-859.045	-121.03	-4.304	-121.966
67	Regional temperature	-1836.78	-1035.05	-801.729	-299.694	-297.6	-7.334
67	SDI	-1739.27	-941.207	-798.062	-104.674	-109.914	0
68	Constant	-1679.4	-875.513	-803.891	-47.958	-38.818	-9.14
68	Diversity	-1681.71	-876.82	-804.891	-52.574	-41.432	-11.14
68	Global temperature	-1688	-882.882	-805.12	-65.154	-53.556	-11.598
68	Regional temperature	-1940.08	-875.981	-1064.1	-569.304	-39.754	-529.55
68	SDI	-1655.42	-856.104	-799.321	0	0	0
69	Constant	-1672.4	-875.988	-796.417	-17.534	-6.618	-10.916
69	Diversity	-1677.24	-878.114	-799.123	-27.198	-10.87	-16.328
69	Global temperature	-1673.9	-876.036	-797.866	-20.528	-6.714	-13.814
69	Regional temperature	-1755.6	-919.89	-835.706	-183.914	-94.422	-89.494
69	SDI	-1663.64	-872.679	-790.959	0	0	0
70	Constant	-1682.49	-884.887	-797.603	-53.222	-43.892	-9.33
70	Diversity	-1684.19	-885.24	-798.949	-56.62	-44.598	-12.022
70	Global temperature	-1681.59	-882.674	-798.914	-51.42	-39.466	-11.952
70	Regional temperature	-2467.49	-1281.09	-1186.4	-1623.22	-836.296	-786.92
70	SDI	-1655.88	-862.941	-792.938	0	0	0
71	Constant	-1704.13	-897.909	-806.225	0	-4.548	0
71	Diversity	-2520.67	-1328.17	-1192.5	-1633.07	-865.072	-772.55
71	Global temperature	-1743.09	-898.82	-844.268	-77.908	-6.37	-76.086
71	Regional temperature	-4095.64	-2768.77	-1326.87	-4783.01	-3746.27	-1041.28
71	SDI	-1746.89	-895.635	-851.256	-85.512	0	-90.062
72	Constant	-1643.42	-856.213	-787.204	-47.424	-37.11	-10.312
72	Diversity	-2433.88	-1269.64	-1164.24	-1628.35	-863.96	-764.394
72	Global temperature	-2595.65	-1265.79	-1329.86	-1951.89	-856.268	-1095.62
72	Regional temperature	-1774.5	-987.523	-786.975	-309.584	-299.73	-9.854
72	SDI	-1619.71	-837.658	-782.048	0	0	0
73	Constant	-1692.8	-885.94	-806.858	0	0	0
73	Diversity	-1693.99	-886.332	-807.656	-2.38	-0.784	-1.596
73	Global temperature	-1708.88	-897.319	-811.556	-32.156	-22.758	-9.396
73	Regional temperature	-2616.66	-1289.26	-1327.4	-1847.72	-806.634	-1041.09
73	SDI	-2752.1	-1536.34	-1215.77	-2118.61	-1300.79	-817.82
74	Constant	-1703.31	-897.918	-805.395	-46.148	-36.296	-9.854
74	Diversity	-1705.18	-898.731	-806.446	-49.876	-37.922	-11.956
74	Global temperature	-1729.18	-922.174	-807.004	-97.876	-84.808	-13.072
74	Regional temperature	-1680.24	-879.77	-800.468	0	0	0
74	SDI	-1807.63	-879.869	-927.76	-254.78	-0.198	-254.584
75	Constant	-1683.79	-884.945	-798.847	0	-0.63	0
75	Diversity	-1686.87	-887.361	-799.512	-6.164	-5.462	-1.33
75	Global temperature	-1684.45	-884.63	-799.82	-1.316	0	-1.946
75	Regional temperature	-2607.77	-1428.08	-1179.69	-1847.96	-1086.9	-761.684
75	SDI	-2446.95	-1273.28	-1173.67	-1526.31	-777.29	-749.652
76	Constant	-1676	-873.466	-802.536	-18.868	-7.052	-11.816
76	Diversity	-1676.42	-872.93	-803.493	-19.71	-5.98	-13.73
76	Global temperature	-1677.62	-872.645	-804.975	-22.104	-5.41	-16.694
76	Regional temperature	-1666.57	-869.94	-796.628	0	0	0
76	SDI	-2709.24	-1263.94	-1445.31	-2085.35	-787.994	-1297.35
77	Constant	-1686.38	-886.436	-799.948	-3.284	-3.686	0
77	Diversity	-1688.07	-887.418	-800.65	-6.654	-5.65	-1.404
77	Global temperature	-1684.74	-884.593	-800.148	0	0	-0.4
77	Regional temperature	-2470.91	-1298.96	-1171.95	-1572.35	-828.736	-744.01
77	SDI	-3755.01	-1280.7	-2474.32	-4140.54	-792.208	-3348.73
78	Constant	-1669.4	-873.942	-795.463	-57.796	-44.516	-13.28
78	Diversity	-1671.93	-875.632	-796.298	-62.846	-47.896	-14.95
78	Global temperature	-1677.63	-880.421	-797.206	-74.24	-57.474	-16.766
78	Regional temperature	-1656.76	-863.858	-792.899	-32.502	-24.348	-8.152
78	SDI	-1640.51	-851.684	-788.823	0	0	0
79	Constant	-1689.34	-885.499	-803.843	-14.712	-25.482	-6.448
79	Diversity	-1691.17	-886.388	-804.778	-18.36	-27.26	-8.318
79	Global temperature	-1700.12	-894.389	-805.729	-36.264	-43.262	-10.22
79	Regional temperature	-1681.99	-881.368	-800.619	0	-17.22	0
79	SDI	-1933.6	-872.758	-1060.84	-503.23	0	-520.448
80	Constant	-1679.94	-885.799	-794.138	-41.17	-37.386	-3.786
80	Diversity	-1681.58	-886.869	-794.712	-44.458	-39.526	-4.934
80	Global temperature	-1686.83	-889.945	-796.882	-54.952	-45.678	-9.274
80	Regional temperature	-2457.78	-1290.97	-1166.81	-1596.86	-847.728	-749.138
80	SDI	-1659.35	-867.106	-792.245	0	0	0
81	Constant	-1707.62	-896.734	-810.885	-49.224	-39.144	-10.078
81	Diversity	-1710.51	-897.514	-813	-55.014	-40.704	-14.308
81	Global temperature	-1723.18	-908.035	-815.146	-80.35	-61.746	-18.6
81	Regional temperature	-1695.82	-881.108	-814.716	-25.634	-7.892	-17.74
81	SDI	-1683.01	-877.162	-805.846	0	0	0
82	Constant	-1658.54	-867.685	-790.85	-11.918	-10.784	-1.134
82	Diversity	-1662.41	-868.309	-794.097	-19.66	-12.032	-7.628
82	Global temperature	-2458.01	-1289.24	-1168.77	-1610.86	-853.892	-756.97
82	Regional temperature	-1652.58	-862.293	-790.283	0	0	0
82	SDI	-1709.34	-908.157	-801.184	-113.53	-91.728	-21.802
83	Constant	-1650.43	-865.567	-784.864	-29.53	-24.262	-5.27
83	Diversity	-1653.7	-866.589	-787.107	-36.062	-26.306	-9.756
83	Global temperature	-1652.56	-866.323	-786.236	-33.788	-25.774	-8.014
83	Regional temperature	-1635.66	-853.436	-782.229	0	0	0
83	SDI	-1946.6	-1026.52	-920.086	-621.876	-346.162	-275.714
84	Constant	-2528.93	-1318	-1210.92	-1631.7	-850.7	-796.044
84	Diversity	-1713.08	-892.654	-820.425	0	0	-15.05
84	Global temperature	-2532.48	-1314.96	-1217.53	-1638.81	-844.608	-809.25
84	Regional temperature	-2522.42	-1303.18	-1219.24	-1618.69	-821.05	-812.69
84	SDI	-1808.08	-995.179	-812.9	-190	-205.05	0
85	Constant	-1674.3	-880.87	-793.43	-21.994	-26.536	-4.646
85	Diversity	-1676.27	-882.373	-793.894	-25.928	-29.542	-5.574
85	Global temperature	-2478.98	-1303.4	-1175.58	-1631.36	-871.6	-768.95
85	Regional temperature	-1663.3	-872.196	-791.107	0	-9.188	0
85	SDI	-1669.63	-867.602	-802.029	-12.656	0	-21.844
86	Constant	-1654.23	-862.633	-791.602	-42.972	-32.524	-10.448
86	Diversity	-1655.79	-863.28	-792.512	-46.086	-33.818	-12.268
86	Global temperature	-1662.96	-867.56	-795.399	-60.42	-42.378	-18.042
86	Regional temperature	-1698.37	-857.566	-840.805	-131.244	-22.39	-108.854
86	SDI	-1632.75	-846.371	-786.378	0	0	0
87	Constant	-1695.01	-893.738	-801.268	-1.04	-3.592	0
87	Diversity	-1696.45	-894.566	-801.886	-3.932	-5.248	-1.236
87	Global temperature	-1694.49	-891.942	-802.544	0	0	-2.552
87	Regional temperature	-2474.64	-1300.38	-1174.26	-1560.31	-816.882	-745.98
87	SDI	-2530.05	-1342.52	-1187.53	-1671.13	-901.154	-772.53
88	Constant	-1670.24	-870.568	-799.67	-5.678	-20.82	0
88	Diversity	-1672.36	-871.788	-800.569	-9.916	-23.26	-1.798
88	Global temperature	-2499.17	-1314.73	-1184.44	-1663.54	-909.144	-769.54
88	Regional temperature	-2455.3	-1274.13	-1181.16	-1575.8	-827.952	-762.99
88	SDI	-1667.4	-860.158	-807.241	0	0	-15.142
89	Constant	-1667.46	-870.708	-796.75	-27.352	-19.328	-8.024
89	Diversity	-1669.48	-871.492	-797.989	-31.398	-20.896	-10.502
89	Global temperature	-1671.09	-870.181	-800.909	-34.616	-18.274	-16.342
89	Regional temperature	-1653.78	-861.044	-792.738	0	0	0
89	SDI	-2439.26	-1258.01	-1181.25	-1570.96	-793.94	-777.026
90	Constant	-1668.51	-870.818	-797.693	-19.508	-9.466	-10.042
90	Diversity	-2480.89	-1301.4	-1179.49	-1644.27	-870.64	-773.634
90	Global temperature	-1674.79	-874.366	-800.423	-32.062	-16.562	-15.502
90	Regional temperature	-1658.76	-866.085	-792.672	0	0	0
90	SDI	-2727.23	-1371.14	-1356.09	-2136.95	-1010.12	-1126.83
91	Constant	-1682.25	-882.426	-799.825	-15.512	-23.206	-5.942
91	Diversity	-1684.17	-883.23	-800.941	-19.352	-24.814	-8.174
91	Global temperature	-1683.57	-882.083	-801.486	-18.148	-22.52	-9.264
91	Regional temperature	-1674.49	-870.823	-803.672	0	0	-13.636
91	SDI	-1720.46	-923.602	-796.854	-91.922	-105.558	0
92	Constant	-1698.01	-892.147	-805.859	0	-18.85	0
92	Diversity	-1700.12	-893.253	-806.87	-4.234	-21.062	-2.022
92	Global temperature	-1717.64	-892.469	-825.174	-39.274	-19.494	-38.63
92	Regional temperature	-1787.75	-965.404	-822.343	-179.482	-165.364	-32.968
92	SDI	-1888.43	-882.722	-1005.71	-380.848	0	-399.698
93	Constant	-1674.18	-876.395	-797.781	-19.802	-22.184	-9.222
93	Diversity	-2476.13	-1296.27	-1179.86	-1623.7	-861.93	-773.376
93	Global temperature	-3000.91	-1768.77	-1232.14	-2673.27	-1806.94	-877.94
93	Regional temperature	-1664.28	-871.105	-793.17	0	-11.604	0
93	SDI	-1712.36	-865.303	-847.054	-96.164	0	-107.768
94	Constant	-1669.89	-876.157	-793.735	0	-21.346	0
94	Diversity	-1674.3	-878.209	-796.094	-8.824	-25.45	-4.718
94	Global temperature	-3009.22	-1295.27	-1713.94	-2678.65	-859.576	-1840.42
94	Regional temperature	-1712.98	-865.484	-847.493	-86.168	0	-107.516
94	SDI	-1743.9	-865.829	-878.071	-148.018	-0.69	-168.672
95	Constant	-1678.71	-879.937	-798.772	-9.572	-2.59	-6.982
95	Diversity	-2483.82	-1302.09	-1181.73	-1619.79	-846.896	-772.894
95	Global temperature	-1814.01	-1011.85	-802.159	-280.174	-266.418	-13.756
95	Regional temperature	-1673.92	-878.642	-795.281	0	0	0
95	SDI	-2916.44	-1738.2	-1178.23	-2485.03	-1719.12	-765.904
96	Constant	-1668.46	-877.004	-791.458	-31.334	-36.642	-8.17
96	Diversity	-1671.59	-877.968	-793.62	-37.584	-38.57	-12.494
96	Global temperature	-1685.95	-876.512	-809.434	-66.3	-35.658	-44.122
96	Regional temperature	-1652.8	-865.423	-787.373	0	-13.48	0
96	SDI	-1829.65	-858.683	-970.969	-353.712	0	-367.192
97	Constant	-1662.62	-869.319	-793.299	0	0	0
97	Diversity	-1664.88	-870.585	-794.299	-4.532	-2.532	-2
97	Global temperature	-1671.24	-876.35	-794.888	-17.24	-14.062	-3.178
97	Regional temperature	-2440.26	-1268.89	-1171.36	-1555.28	-799.152	-756.124
97	SDI	-2571.8	-1404.29	-1167.51	-1818.37	-1069.95	-748.424
98	Constant	-1648.75	-861.501	-787.247	0	0	0
98	Diversity	-1651.48	-862.767	-788.717	-5.472	-2.532	-2.94
98	Global temperature	-2613.51	-1374.09	-1239.42	-1929.52	-1025.18	-904.34
98	Regional temperature	-2455.96	-1269.13	-1186.83	-1614.42	-815.256	-799.16
98	SDI	-2399.8	-1242.93	-1156.86	-1502.1	-762.868	-739.234
99	Constant	-1667.11	-879.119	-787.99	-30.274	-26.354	-3.92
99	Diversity	-1671.64	-880.583	-791.053	-39.328	-29.282	-10.046
99	Global temperature	-1673.95	-883.794	-790.161	-43.966	-35.704	-8.262
99	Regional temperature	-1651.97	-865.942	-786.03	0	0	0
99	SDI	-13405.3	-12239.1	-1166.23	-23506.7	-22746.3	-760.4
100	Constant	-1703.09	-895.241	-807.845	-52.84	-49.316	-9.874
100	Diversity	-1705.33	-896.547	-808.785	-57.33	-51.928	-11.754
100	Global temperature	-2837.28	-1586.54	-1250.74	-2321.23	-1431.92	-895.664
100	Regional temperature	-1689.82	-886.908	-802.908	-26.3	-32.65	0
100	SDI	-1676.67	-870.583	-806.083	0	0	-6.35
